# Supplementary material for: Enhancing Radiotherapy Workflow for Head and Neck Cancer with Artificial Intelligence: A Systematic Review
Source: J Pers Med. 2023 Jun 2;13(6):946. doi: 10.3390/jpm13060946 (PMC10301548; doi:10.3390/jpm13060946)
Supplement: Supplementary file 1 [file jpm-13-00946-s001.zip]

Archive with 1 entries (1 files):
- jpm-2409929-supplementary.pdf
